# Supplementary material for: Upregulated Expression of Activation-Induced Cytidine Deaminase in Ocular Adnexal Marginal Zone Lymphoma with IgG4-Positive Cells
Source: Int J Mol Sci. 2021 Apr 15;22(8):4083. doi: 10.3390/ijms22084083 (PMC8071226; doi:10.3390/ijms22084083)
Supplement: Supplementary file 1 [file ijms-22-04083-s001.zip]

Archive with 1 entries (1 files):
- ijms-1157465-supplementary.pdf
